# Supplementary material for: New Nanovesicles from Prickly Pear Fruit Juice: A Resource with Antioxidant, Anti-Inflammatory, and Nutrigenomic Properties
Source: Cells. 2024 Oct 23;13(21):1756. doi: 10.3390/cells13211756 (PMC11544800; doi:10.3390/cells13211756)
Supplement: Supplementary file 1 [file cells-13-01756-s001.zip]

Archive with 1 entries (1 files):
- cells-3256997-supplementary.pdf
